# Supplementary material for: Polysaccharides of Atractylodes Macrocephala Koidz Alleviate LPS-Induced Bursa of Fabricius Injury in Goslings by Inhibiting EREG Expression
Source: Animals (Basel). 2025 Jan 2;15(1):84. doi: 10.3390/ani15010084 (PMC11718795; doi:10.3390/ani15010084)
Supplement: Supplementary file 1 [file animals-15-00084-s001.zip]

Archive with 2 entries (2 files):
- animals-3330274-supplementary.pdf
- Table S1 Primer information (proof).docx
